# Supplementary material for: Effects of fallow tillage on winter wheat yield and predictions under different precipitation types
Source: PeerJ. 2021 Dec 8;9:e12602. doi: 10.7717/peerj.12602 (PMC8667742; doi:10.7717/peerj.12602)
Supplement: Supplemental Information 2 — The result graph and code predicted by the Random Forest algorithm appear in Supplement 2 [file peerj-09-12602-s002.zip]

Archive with 60 entries (53 files):
- supplemental 2/
- supplemental 2/Code/
- supplemental 2/Code/RF.m
- supplemental 2/The predicted  results of ear number and grain number per ear/
- supplemental 2/The predicted  results of ear number and grain number per ear/DP  The ear number test set results.fig
- supplemental 2/The predicted  results of ear number and grain number per ear/DP Results of ear number training set.fig
- supplemental 2/The predicted  results of ear number and grain number per ear/Prediction error of ear number and grain number per ear.jpg
- supplemental 2/The predicted  results of ear number and grain number per ear/The predicting results of ear number and grain number per ear.fig
- supplemental 2/The predicted  results of ear number and grain number per ear/The predicting results of ear number and grain number per ear.jpg
- supplemental 2/The predicted  results of ear number and grain number per ear/ear number and grain number per ear.opju
- supplemental 2/The predicted  results of ear number and grain number per ear/ear number.fig
- supplemental 2/The predicted  results of ear number and grain number per ear/ear number.jpg
- supplemental 2/The predicted  results of ear number and grain number per ear/grain number per ear.fig
- supplemental 2/The predicted  results of ear number and grain number per ear/grain number per ear.jpg
- supplemental 2/The yield of the test set and training set/
- supplemental 2/The yield of the test set and training set/CK   Forecast results of relative meteorological yields in the test set.fig
- supplemental 2/The yield of the test set and training set/CK  Forecast results of meteorological yield of test set.fig
- supplemental 2/The yield of the test set and training set/CK  The predicted results of the test set.fig
- supplemental 2/The yield of the test set and training set/CK  The predicted results of the training set.fig
- supplemental 2/The yield of the test set and training set/CK  The relative meteorological yield forecast results of the training set.fig
- supplemental 2/The yield of the test set and training set/DP  Forecast results of meteorological yield of test set.fig
- supplemental 2/The yield of the test set and training set/DP  Forecast results of meteorological yield of training set.fig
- supplemental 2/The yield of the test set and training set/DP  The relative meteorological yield forecast results of the test set.fig
- supplemental 2/The yield of the test set and training set/DP  The relative meteorological yield forecast results of the training set.fig
- supplemental 2/The yield of the test set and training set/Dp  Forecast results of test set.fig
- supplemental 2/The yield of the test set and training set/SS  Forecast results of meteorological yield of training set.fig
- supplemental 2/The yield of the test set and training set/SS  Prediction results of relative meteorological yield of training set.fig
- supplemental 2/The yield of the test set and training set/SS  The predicted results of the test set.fig
- supplemental 2/The yield of the test set and training set/SS  The predicted results of the training set.fig
- supplemental 2/The yield of the test set and training set/SS  The relative meteorological yield forecast results of the test set.fig
- supplemental 2/The yield of the test set and training set/SS  The test set meteorological yield forecast results.fig
- supplemental 2/The yield of the test set and training set/The predicted results of the test set.fig
- supplemental 2/The yield of the test set and training set/The predicted results of the training set.fig
- supplemental 2/meteorological yield forecast results/
- supplemental 2/meteorological yield forecast results/CK Meteorological yield model.fig
- supplemental 2/meteorological yield forecast results/CK Meteorological yield model.jpg
- supplemental 2/meteorological yield forecast results/DS Meteorological yield model.fig
- supplemental 2/meteorological yield forecast results/DS Meteorological yield model.jpg
- supplemental 2/meteorological yield forecast results/Meteorological yield model.fig
- supplemental 2/meteorological yield forecast results/Meteorological yield model.jpg
- supplemental 2/meteorological yield forecast results/SS Meteorological yield model.fig
- supplemental 2/meteorological yield forecast results/SS Meteorological yield model.jpg
- supplemental 2/relative meteorological yield forecast results/
- supplemental 2/relative meteorological yield forecast results/CK Relative meteorological yield model.fig
- supplemental 2/relative meteorological yield forecast results/CK Relative meteorological yield model.jpg
- supplemental 2/relative meteorological yield forecast results/DP Relative meteorological yield model.fig
- supplemental 2/relative meteorological yield forecast results/DP Relative meteorological yield model.jpg
- supplemental 2/relative meteorological yield forecast results/Relative meteorological yield model.fig
- supplemental 2/relative meteorological yield forecast results/Relative meteorological yield model.jpg
- supplemental 2/relative meteorological yield forecast results/SS Relative meteorological yield model.fig
- supplemental 2/relative meteorological yield forecast results/SS Relative meteorological yield model.jpg
- supplemental 2/unit yield forecast results/
- supplemental 2/unit yield forecast results/CK Yield predict.fig
- supplemental 2/unit yield forecast results/CK Yield predict.jpg
- supplemental 2/unit yield forecast results/DP Yield predict.fig
- supplemental 2/unit yield forecast results/DP Yield predict.jpg
- supplemental 2/unit yield forecast results/SS Yield predict.fig
- supplemental 2/unit yield forecast results/SS Yield predict.jpg
- supplemental 2/unit yield forecast results/Yield predict.fig
- supplemental 2/unit yield forecast results/Yield predict.jpg
