# Supplementary material for: Effects of fallow tillage on winter wheat yield and predictions under different precipitation types
Source: PeerJ. 2021 Dec 8;9:e12602. doi: 10.7717/peerj.12602 (PMC8667742; doi:10.7717/peerj.12602)
Supplement: Supplemental Information 2 — The result graph and code predicted by the Random Forest algorithm appear in Supplement 2 [file peerj-09-12602-s002.zip › supplemental 2/Code/RF.m]

clc;clear;
close all;
rand('state',4)
%% ÌáÈ¡Êý¾Ý£¬µ÷ÓÃ×Óº¯Êý
[MIXtrain,MIXtest,DATAtrain,DATAtest]=online_dataproduce();
p_train = MIXtrain';
t_train = DATAtrain';

p_test = MIXtest'; 
t_test = DATAtest';
%% ¶ÔÊäÈëÊä³ö¹éÒ»»¯
% ÊäÈë¼¯
[pn_train,inputps] = mapminmax(p_train',0,1);
pn_train = pn_train';
pn_test = mapminmax('apply',p_test',inputps);
pn_test = pn_test';
% Êä³ö¼¯
[tn_train,outputps] = mapminmax(t_train',0,1);
tn_train = tn_train';
tn_test = mapminmax('apply',t_test',outputps);
tn_test = tn_test';

extra_options.importance=1;
model = regRF_train(pn_train,tn_train,100,2,extra_options);
%£¥ntree =Éú³¤µÄÊ÷Ä¾ÊýÁ¿¡£
%mtry =ÔÚÃ¿¸ö½Úµã´¦½øÐÐ·Ö¸îµÄÔ¤²âÆ÷µÄÊýÁ¿¡£(default is max(floor(D/3),1) D=number of features in X)
%extra_options.importance =ÊÇ·ñÓ¦¸ÃÆÀ¹ÀÔ¤²â±äÁ¿µÄÖØÒªÐÔ£¿
Predict_1 = regRF_predict(pn_train,model);
Predict_2 = regRF_predict(pn_test,model);

%% ·´¹éÒ»»¯
Predict_1 = mapminmax('reverse',Predict_1,outputps);
Predict_2 = mapminmax('reverse',Predict_2,outputps);

% ½á¹û¶Ô±È
result_1 = [t_train Predict_1];%ÑµÁ·¼¯¶Ô±È
result_2 = [t_test Predict_2];%²âÊÔ¼¯¶Ô±È

%% »æÍ¼     
figure
plot(1:length(t_train),t_train,'k-*',1:length(t_train),Predict_1,'k:o')
grid on
legend('Êµ²âÖµ','Ô¤²âÖµ')
xlabel('Ñù±¾Äê·Ý')
ylabel('ËëÁ£Êý ')

string_1 = {'Ëæ»úÉ­ÁÖÑµÁ·¼¯Ô¤²â½á¹û';
           ['R^2 = ' num2str(min(min(corrcoef(t_train, Predict_1))))  ]};
title(string_1)
figure
plot(1:length(t_test),Predict_2,'k-*',1:length(t_test),t_test,'k:o')
grid on
legend('Ô¤²âÖµ','ÕæÊµÖµ')
xlabel('Ñù±¾Äê·Ý')
ylabel('ËëÁ£Êý ')
string_2 = {'Ëæ»úÉ­ÁÖ²âÊÔ¼¯Ô¤²â½á¹û';
           ['R^2 = ' num2str(min(min(corrcoef(t_test, Predict_2))))  ]};
title(string_2)

fprintf('ÑµÁ·¼¯Ô¤²â¶Ô±È¾ù·½²î£º%d\n',mse(t_train-Predict_1))
fprintf('²âÊÔ¼¯Ô¤²â¶Ô±È¾ù·½²î£º%d\n',mse(t_test-Predict_2))

while 1
    x_pred=input('ÇëÊäÈëÔ¤²âÑù±¾µÄÊä³ö£¬Àý×Ó£º[1 2 3 4 5 6 7 8 9 10 11 12 13 14 15 16 17 18 19 20 21 22 23 24 25 26]');
pn_pred = mapminmax('apply',x_pred',inputps);
pn_pred = pn_pred';
Predict_3 = regRF_predict(pn_pred,model);    
Predict_3 = mapminmax('reverse',Predict_3,outputps);
disp(['µ±Ç°Ñù±¾¶ÔÓ¦µÄÊä³öÎª£º' num2str(Predict_3')])
end
